# Supplementary material for: Gastric squamous metaplasia observed by image‐enhanced endoscopy
Source: DEN Open. 2023 Mar 14;3(1):e219. doi: 10.1002/deo2.219 (PMC10013409; doi:10.1002/deo2.219)
Supplement: Supplementary file 1 — Supplemental Figure 1. A case of esophageal squamous cell carcinoma (ESCC). ESCC observed by (A) white‐light imaging, (B) texture and color enhancement imaging mode 1, and (C) mode 2 1. [file DEO2-3-e219-s001.zip]

Archive with 2 entries (2 files):
- deo2219-sup-0001-FigureS1.docx
- deo2219-sup-0002-FigureS1.pptx
